# Supplementary material for: Replacement of Volatile Acetic Acid by Solid SiO2@COOH Silica (Nano)Beads for (Ep)Oxidation Using Mn and Fe Complexes Containing BPMEN Ligand
Source: Molecules. 2021 Sep 7;26(18):5435. doi: 10.3390/molecules26185435 (PMC8470966; doi:10.3390/molecules26185435)
Supplement: Supplementary file 1 [file molecules-26-05435-s001.zip]

Archive with 1 entries (1 files):
- molecules-1322801-supplementary.pdf
